# Supplementary material for: Studies on the Selective Syntheses of Sodium Ditelluride and Dialkyl Ditellurides
Source: Molecules. 2022 Dec 16;27(24):8991. doi: 10.3390/molecules27248991 (PMC9782605; doi:10.3390/molecules27248991)
Supplement: Supplementary file 1 [file molecules-27-08991-s001.zip]

Archive with 1 entries (1 files):
- molecules-2099438-supplementary.pdf
